# Supplementary material for: Evaluation of the Usefulness of Sorbents in the Remediation of Soil Exposed to the Pressure of Cadmium and Cobalt
Source: Materials (Basel). 2022 Aug 19;15(16):5738. doi: 10.3390/ma15165738 (PMC9415538; doi:10.3390/ma15165738)
Supplement: Supplementary file 1 [file materials-15-05738-s001.zip]

Archive with 1 entries (1 files):
- materials-1812771-supplementary.pdf
